# Supplementary material for: Clinical utilization of genomics data produced by the international Pseudomonas aeruginosa consortium
Source: Front Microbiol. 2015 Sep 29;6:1036. doi: 10.3389/fmicb.2015.01036 (PMC4586430; doi:10.3389/fmicb.2015.01036)
Supplement: Supplementary Data Sheet 1 — Core genome phylogenetic tree (FigTree). [file DataSheet1.CSV]

(((((('LiA11_2004':0.0	'LiA70_2004':0.0):0.01280	('313s141011BSL_PA1':0.01456	(('CPHL6749':0.00014	'PA-W6':0.00018)1.000:0.01201	('PUPa3':0.00370	('LiA145_2005':0.00428	((('PAC70B':0.0	'PAC70A':0.0):0.00014	('PAC31B':0.0	'PAC98B':0.0	'PAC80A':0.0):0.00014)0.960:0.00014	('PAC31A':0.00014	('PAC42A':0.00014	('PAC98C':0.00014	'PAC98D':0.00014)0.710:0.00014)0.730:0.00014)0.000:0.00014)1.000:0.00090)1.000:0.00450)1.000:0.00607)0.870:0.00205)1.000:0.00264)1.000:0.00243	('PA-W22':0.01720	(('M18_NC_017548':0.00015	'A22':0.00018)1.000:0.01344	'CPHL10299':0.01562)1.000:0.00253)0.990:0.00121)1.000:0.00134	(('PAXMG':0.01309	('W5Aug16':0.00027	('201s070911bsl_PA1':0.00056	'201s070911bsl_PA2':0.00057)1.000:0.00062)1.000:0.01311)1.000:0.00318	(('982':0.01441	('A19':0.00322	('57P31PA':0.00120	('PAC60A':0.00306	('O3':0.00018	((('PAC127B':0.00108	('PAC127A':0.00037	('PAC38A':0.00038	'PAC38B':0.00027)0.990:0.00019)1.000:0.00149)0.990:0.00011	('PAC117B':0.00056	'PAC13C':0.00036)1.000:0.00150)0.910:0.00014	(('318S170811BSL_PA1':0.00156	'318S170811BSL_PA2':0.00138)1.000:0.00035	('PAC22A':0.0	'PAC84A':0.0):0.00018)1.000:0.00014)0.000:0.00014)0.970:0.00014)0.890:0.00015)1.000:0.00237)1.000:0.01153)1.000:0.00340	'PA45':0.01670)0.860:0.00128)1.000:0.00139)0.980:0.00104	((('994':0.00734	('PHLS08959':0.00014	'LESB58':0.00014)1.000:0.00590)1.000:0.01041	('PA-W14':0.01374	'PAN002':0.01573)1.000:0.00284)1.000:0.00154	('PA-W44':0.01713	'PA-W33':0.01476)1.000:0.00361)0.270:0.00061)0.070:0.00063	(((('C1334':0.01642	('PA62':0.01026	'AUS127':0.01040)1.000:0.00751)1.000:0.00205
[truncated: 339 more columns]
